# Supplementary material for: Hard Coating Materials Based on Photo-Reactive Silsesquioxane for Flexible Application: Improvement of Flexible and Hardness Properties by High Molecular Weight
Source: Polymers (Basel). 2021 May 13;13(10):1564. doi: 10.3390/polym13101564 (PMC8153148; doi:10.3390/polym13101564)
Supplement: Supplementary file 1 [file polymers-13-01564-s001.zip]

Archive with 1 entries (1 files):
- polymers-1211192-supplementary.pdf
